# Supplementary material for: Comparative Evaluation of Corticosterone Administration, Chronic Restraint Stress, and Their Combination for Depression-like Behavioral and Molecular Alterations in Mice: A Multi-Domain Assessment
Source: Int J Mol Sci. 2026 Jul 14;27(14):6277. doi: 10.3390/ijms27146277 (PMC13410486; doi:10.3390/ijms27146277)
Supplement: Supplementary file 1 [file ijms-27-06277-s001.zip]

Archive with 4 entries (4 files):
- Supplementary_Figure_S1.tiff
- Supplementary_Statistics_Tables.xlsx
- Supplementary_Table_S2.xlsx
- Table_S1_Primer_Sequences.pdf
