# Supplementary material for: Comparative Evaluation of Corticosterone Administration, Chronic Restraint Stress, and Their Combination for Depression-like Behavioral and Molecular Alterations in Mice: A Multi-Domain Assessment
Source: Int J Mol Sci. 2026 Jul 14;27(14):6277. doi: 10.3390/ijms27146277 (PMC13410486; doi:10.3390/ijms27146277)
Supplement: Supplementary file 1 [file ijms-27-06277-s001.zip › Supplementary_Statistics_Tables.xlsx]

## Sheet: Descriptive Stats
Supplementary Table S3. Descriptive Statistics (Mean ± SEM, n)
Endpoint	Sham mean	Sham SEM	Sham n	CORT mean	CORT SEM	CORT n	CRS mean	CRS SEM	CRS n	C+C mean	C+C SEM	C+C n
Total Distance (OFT)	28.338	3.601	7	16.806	2.735	7	28.868	1.819	7	28.557	4.127	8
Center Entries (OFT)	20.714	1.643	7	10.429	3.062	7	17.143	2.703	7	16.286	1.658	7
Center Distance (OFT)	1.771	0.221	7	0.769	0.189	7	1.701	0.353	7	1.708	0.156	7
Fecal Boli (OFT)	2.333	0.494	6	5.333	1.229	6	2.5	0.5	6	3.333	0.422	6
Latency First Center (OFT)	4.085	0.773	7	4.681	0.721	7	7.196	1.414	7	4.535	0.776	7
Line Crossings (OFT)	228.571	22.453	7	119.143	21.274	7	216.143	19.316	7	204.857	22.215	7
TST Immobility	68.571	10.878	7	135.286	14.312	7	122.143	21.289	7	102.5	16.552	8
FST Immobility	128.143	8.204	7	186.857	9.257	7	178.143	18.047	7	207.125	5.495	8
Hippo Glu	153.26	20.906	3	776.747	83.695	3	832.67	77.222	3	641.27	21.574	3
Hippo ACh	418.463	108.468	3	3017.05	590.927	3	3506.92	270.164	3	3476.1	529.762	3
Hippo Ch	2.39	0.449	3	17.803	1.109	3	17.037	1.564	3	16.363	0.853	3
Hippo Iso-ACh	100.04	9.274	3	1032.26	50.285	3	1014.76	75.962	3	909.947	44.911	3
Serum Glu	1.785	0.157	4	2.453	0.292	3	1.793	0.202	3	1.837	0.279	4
Serum Ch	5.157	0.393	4	7.763	0.425	4	6.903	0.191	4	6.906	0.208	5
Serum ADE	2406.91	799.57	4	428.843	209.312	3	288.632	123.174	4	655.685	310.124	4
Serum Gln	69.272	1.214	5	68.263	1.623	4	61.608	3.214	4	53.746	2.039	5
Serum DA	1.184	0.209	5	0.873	0.139	4	0.833	0.127	4	0.552	0.062	5

## Sheet: One-way ANOVA
Supplementary Table S4. One-way ANOVA Results
Endpoint	F statistic	df between	df within	p value	Significance
Total Distance (OFT)	3.151	3	25	0.0426	*
Center Entries (OFT)	3.288	3	24	0.0380	*
Center Distance (OFT)	3.954	3	24	0.0201	*
Fecal Boli (OFT)	3.473	3	20	0.0353	*
Latency First Center (OFT)	2.122	3	24	0.1239	ns
Line Crossings (OFT)	5.407	3	24	0.0055	**
TST Immobility	3.077	3	25	0.0459	*
FST Immobility	9.42	3	25	0.0002	***
Hippo Glu	27.555	3	8	0.0001	***
Hippo ACh	12.171	3	8	0.0024	**
Hippo Ch	47.092	3	8	< 0.0001	****
Hippo Iso-ACh	76.524	3	8	< 0.0001	****
Serum Glu	1.664	3	10	0.2370	ns
Serum Ch	11.739	3	13	0.0005	***
Serum ADE	4.504	3	11	0.0271	*
Serum Gln	12.933	3	14	0.0003	***
Serum DA	3.411	3	14	0.0474	*

## Sheet: Two-way ANOVA
Supplementary Table S5. Two-way ANOVA Results (2×2 Factorial: CORT × CRS)
Endpoint	CORT main effect				CRS main effect				CORT × CRS interaction				df residual
	F	df	p	Sig	F	df	p	Sig	F	df	p	Sig
Total Distance (OFT)	3.053	1	0.0928	ns	3.703	1	0.0658	ns	2.914	1	0.1002	ns	25
Center Entries (OFT)	5.611	1	0.0262	*	0.236	1	0.6315	ns	4.017	1	0.0564	ns	24
Center Distance (OFT)	4.255	1	0.0501	ns	3.235	1	0.0847	ns	4.373	1	0.0473	*	24
Fecal Boli (OFT)	6.73	1	0.0173	*	1.539	1	0.2291	ns	2.15	1	0.1581	ns	20
Latency First Center (OFT)	1.147	1	0.2948	ns	2.365	1	0.1372	ns	2.854	1	0.1041	ns	24
Line Crossings (OFT)	7.992	1	0.0093	**	2.946	1	0.0990	ns	5.283	1	0.0306	*	24
TST Immobility	1.849	1	0.1860	ns	0.305	1	0.5854	ns	7.024	1	0.0137	*	25
FST Immobility	15.605	1	0.0006	***	9.964	1	0.0041	**	1.832	1	0.1880	ns	25
Hippo Glu	13.46	1	0.0063	**	21.33	1	0.0017	**	47.874	1	0.0001	***	8
Hippo ACh	9.227	1	0.0161	*	17.611	1	0.0030	**	9.675	1	0.0144	*	8
Hippo Ch	47.189	1	0.0001	***	37.882	1	0.0003	***	56.206	1	< 0.0001	****	8
Hippo Iso-ACh	65.816	1	< 0.0001	****	60.366	1	< 0.0001	****	103.391	1	< 0.0001	****	8
Serum Glu	2.188	1	0.1699	ns	1.59	1	0.2359	ns	1.679	1	0.2242	ns	10
Serum Ch	15.76	1	0.0016	**	1.457	1	0.2489	ns	17.412	1	0.0011	**	13
Serum ADE	2.255	1	0.1613	ns	4.729	1	0.0523	ns	6.023	1	0.0320	*	11
Serum Gln	4.564	1	0.0508	ns	28.531	1	0.0001	***	2.723	1	0.1212	ns	14
Serum DA	3.973	1	0.0661	ns	5.119	1	0.0401	*	0.011	1	0.9184	ns	14

## Sheet: Tukey Post-hoc
Supplementary Table S6. Tukey HSD Post-hoc Test Results
Endpoint	Comparison	Mean diff	p adj	95% CI lower	95% CI upper	Significance
Total Distance (OFT)	C+C vs CORT	-11.751	0.0732	-24.329	0.827	ns
	C+C vs CRS	0.311	0.9999	-12.267	12.889	ns
	C+C vs Sham	-0.219	1.0000	-12.797	12.359	ns
	CORT vs Sham	11.532	0.0949	-1.458	24.522	ns
	CRS vs Sham	-0.53	0.9995	-13.52	12.461	ns
Center Entries (OFT)	C+C vs CORT	-5.857	0.3160	-15.033	3.319	ns
	C+C vs CRS	0.857	0.9938	-8.319	10.033	ns
	C+C vs Sham	4.429	0.5528	-4.747	13.605	ns
	CORT vs Sham	10.286	0.0240	1.11	19.462	*
	CRS vs Sham	3.571	0.7085	-5.605	12.748	ns
Center Distance (OFT)	C+C vs CORT	-0.939	0.0509	-1.881	0.003	ns
	C+C vs CRS	-0.007	1.0000	-0.949	0.935	ns
	C+C vs Sham	0.064	0.9976	-0.878	1.005	ns
	CORT vs Sham	1.003	0.0339	0.061	1.944	*
	CRS vs Sham	0.071	0.9968	-0.871	1.012	ns
Fecal Boli (OFT)	C+C vs CORT	2	0.2538	-0.924	4.924	ns
	C+C vs CRS	-0.833	0.8547	-3.758	2.091	ns
	C+C vs Sham	-1	0.7748	-3.924	1.924	ns
	CORT vs Sham	-3	0.0431	-5.924	-0.076	*
	CRS vs Sham	-0.167	0.9985	-3.091	2.758	ns
Latency First Center (OFT)	C+C vs CORT	0.146	0.9995	-3.615	3.908	ns
	C+C vs CRS	2.661	0.2339	-1.1	6.423	ns
	C+C vs Sham	-0.45	0.9873	-4.211	3.312	ns
	CORT vs Sham	-0.596	0.9714	-4.357	3.165	ns
	CRS vs Sham	-3.111	0.1305	-6.873	0.65	ns
Line Crossings (OFT)	C+C vs CORT	-85.714	0.0421	-169.007	-2.421	*
	C+C vs CRS	11.286	0.9818	-72.007	94.579	ns
	C+C vs Sham	23.714	0.8603	-59.579	107.007	ns
	CORT vs Sham	109.429	0.0069	26.136	192.722	**
	CRS vs Sham	12.429	0.9759	-70.865	95.722	ns
TST Immobility	C+C vs CORT	32.786	0.4835	-29.561	95.132	ns
	C+C vs CRS	19.643	0.8219	-42.703	81.989	ns
	C+C vs Sham	-33.929	0.4542	-96.275	28.418	ns
	CORT vs Sham	-66.714	0.0403	-131.105	-2.323	*
	CRS vs Sham	-53.571	0.1278	-117.962	10.819	ns
FST Immobility	C+C vs CORT	-20.268	0.5554	-62.302	21.766	ns
	C+C vs CRS	-28.982	0.2550	-71.016	13.052	ns
	C+C vs Sham	-78.982	0.0001	-121.016	-36.948	***
	CORT vs Sham	-58.714	0.0052	-102.127	-15.302	**
	CRS vs Sham	-50	0.0196	-93.412	-6.588	*
Hippo Glu	C+C vs CORT	135.477	0.4170	-131.21	402.163	ns
	C+C vs CRS	191.4	0.1775	-75.286	458.086	ns
	C+C vs Sham	-488.01	0.0017	-754.696	-221.324	**
	CORT vs Sham	-623.487	0.0003	-890.173	-356.8	***
	CRS vs Sham	-679.41	0.0002	-946.096	-412.724	***
Hippo ACh	C+C vs CORT	-459.05	0.8666	-2373.24	1455.14	ns
	C+C vs CRS	30.813	0.9999	-1883.37	1945	ns
	C+C vs Sham	-3057.64	0.0040	-4971.83	-1143.45	**
	CORT vs Sham	-2598.59	0.0105	-4512.78	-684.403	*
	CRS vs Sham	-3088.45	0.0038	-5002.64	-1174.27	**
Hippo Ch	C+C vs CORT	1.44	0.7805	-3.419	6.299	ns
	C+C vs CRS	0.673	0.9690	-4.186	5.532	ns
	C+C vs Sham	-13.973	0.0001	-18.832	-9.114	***
	CORT vs Sham	-15.413	< 0.0001	-20.272	-10.555	****
	CRS vs Sham	-14.647	0.0001	-19.506	-9.788	***
Hippo Iso-ACh	C+C vs CORT	122.313	0.3848	-108.631	353.257	ns
	C+C vs CRS	104.817	0.5044	-126.127	335.761	ns
	C+C vs Sham	-809.907	< 0.0001	-1040.85	-578.963	****
	CORT vs Sham	-932.22	< 0.0001	-1163.16	-701.276	****
	CRS vs Sham	-914.723	< 0.0001	-1145.67	-683.779	****
Serum Glu	C+C vs CORT	0.616	0.3246	-0.426	1.658	ns
	C+C vs CRS	-0.044	0.9992	-1.086	0.998	ns
	C+C vs Sham	-0.052	0.9982	-1.017	0.912	ns
	CORT vs Sham	-0.668	0.2640	-1.71	0.374	ns
	CRS vs Sham	-0.008	1.0000	-1.05	1.034	ns
Serum Ch	C+C vs CORT	0.857	0.2388	-0.403	2.116	ns
	C+C vs CRS	-0.004	1.0000	-1.263	1.256	ns
	C+C vs Sham	-1.748	0.0063	-3.008	-0.489	**
	CORT vs Sham	-2.605	0.0003	-3.933	-1.278	***
	CRS vs Sham	-1.745	0.0093	-3.072	-0.417	**
Serum ADE	C+C vs CORT	-226.842	0.9877	-2337.03	1883.35	ns
	C+C vs CRS	-367.053	0.9403	-2320.71	1586.61	ns
	C+C vs Sham	1751.23	0.0836	-202.43	3704.89	ns
	CORT vs Sham	1978.07	0.0683	-132.123	4088.26	ns
	CRS vs Sham	2118.28	0.0327	164.622	4071.94	*
Serum Gln	C+C vs CORT	14.517	0.0011	5.982	23.051	**
	C+C vs CRS	7.862	0.0757	-0.673	16.396	ns
	C+C vs Sham	15.526	0.0003	7.479	23.573	***
	CORT vs Sham	1.01	0.9854	-7.525	9.544	ns
	CRS vs Sham	7.665	0.0853	-0.87	16.199	ns
Serum DA	C+C vs CORT	0.321	0.4490	-0.29	0.931	ns
	C+C vs CRS	0.281	0.5569	-0.33	0.891	ns
	C+C vs Sham	0.632	0.0295	0.057	1.208	*
	CORT vs Sham	0.311	0.4725	-0.299	0.922	ns
	CRS vs Sham	0.351	0.3726	-0.259	0.962	ns

## Sheet: Summary & Notes
Summary and Key Interpretations
STATISTICAL APPROACH
Per Reviewer 1 (R1.5) and Reviewer 3 (R3.3) recommendations, all endpoints have been re-analyzed using two-way ANOVA (2×2 factorial design with CORT and CRS as factors) in addition to one-way ANOVA with Tukey HSD post-hoc tests.
Software: Python (scipy.stats, statsmodels) — equivalent to GraphPad Prism v10.6.1. Data shown as mean ± SEM. Significance: *p<0.05, **p<0.01, ***p<0.001, ****p<0.0001.
KEY FINDINGS — TWO-WAY ANOVA
Significant CORT × CRS Interactions (synergy or unique combined effects):
• Hippocampal LC-MS analytes — ALL 4 show strong interactions (Glu p=0.0001, ACh p=0.014, Ch p<0.0001, Iso-ACh p<0.0001)
• TST Immobility — significant interaction (p=0.014)
• Line Crossings (OFT) — significant interaction (p=0.031)
• Center Distance (OFT) — significant interaction (p=0.047)
• Serum Ch — strong interaction (p=0.001)
• Serum ADE — significant interaction (p=0.032)
Predominantly CRS-driven (CRS main effect dominant, no/weak interaction):
• Serum Gln (CRS p=0.0001, interaction ns)
• Serum DA (CRS p=0.040, interaction p=0.918)
Predominantly CORT-driven:
• Fecal Boli (CORT p=0.017, interaction ns)
• Center Entries (CORT p=0.026, interaction borderline p=0.056)
Additive main effects without interaction (ceiling effect):
• FST Immobility — both main effects significant (CORT p=0.0006, CRS p=0.004), interaction NOT significant (p=0.188)
• This supports the reviewer's concern about a behavioral ceiling effect.
BEHAVIORAL CEILING EFFECT — CONFIRMED
Two-way ANOVA confirms reviewer R3.4's concern: in FST, both CORT and CRS produce significant main effects on immobility, but the interaction term is non-significant. This is consistent with a behavioral ceiling where individual stressors already produce maximal behavioral despair responses, and combined treatment does not further increase immobility.
MOLECULAR SYNERGY — STRONGLY SUPPORTED
In contrast to behavioral measures, hippocampal LC-MS analytes show strong CORT × CRS interactions, demonstrating that the combined paradigm engages synergistic molecular mechanisms not captured by behavioral tests alone. This supports the manuscript's central conclusion that multi-domain assessment is essential for depression model validation.
