# Supplementary material for: Comparative Evaluation of Corticosterone Administration, Chronic Restraint Stress, and Their Combination for Depression-like Behavioral and Molecular Alterations in Mice: A Multi-Domain Assessment
Source: Int J Mol Sci. 2026 Jul 14;27(14):6277. doi: 10.3390/ijms27146277 (PMC13410486; doi:10.3390/ijms27146277)
Supplement: Supplementary file 1 [file ijms-27-06277-s001.zip › Supplementary_Table_S2.xlsx]

## Sheet: Densitometry Data
Supplementary Table S2. ImageJ Densitometric Quantification of Western Blot Bands
Hippocampal protein expression: Sham (n=7), CORT 20 mg/kg (n=7), CRS 3 h/day (n=7), CORT+CRS (n=8)
Protein	Sham	CORT	CRS	C+C
Raw band intensity (ImageJ AU)
β-actin	139336	150386	129117	118094
Iba1	60102.8	148448	118845	119600
NeuN	115560	80576.4	85056.4	38286.6
BDNF	162276	128991	124930	44304.7
ERK (total)	165384	162024	136373	143667
p-ERK	174917	107080	98042.7	69593.2
CREB (total)	102657	152134	109329	128813
p-CREB	155866	199558	80037.4	144145
Loading control-normalized (band / loading control)
Iba1 / β-actin	0.4314	0.9871	0.9204	1.0128
NeuN / β-actin	0.8294	0.5358	0.6588	0.3242
BDNF / β-actin	1.1646	0.8577	0.9676	0.3752
p-ERK / ERK	1.0576	0.6609	0.7189	0.4844
p-CREB / CREB	1.5183	1.3117	0.7321	1.119
Fold change vs. Sham (presented in Figure 10)
Iba1	1	2.288	2.134	2.348
NeuN	1	0.646	0.794	0.391
BDNF	1	0.736	0.831	0.322
p-ERK	1	0.625	0.68	0.458
p-CREB	1	0.864	0.482	0.737
Notes:
1. Band intensities were quantified by ImageJ from the original uncropped Western blot images (see Supplementary Figure S2).
2. Iba1, NeuN, and BDNF were normalized to β-actin (loading control) within the same membrane.
3. p-ERK and p-CREB were normalized to total ERK and total CREB, respectively, run on parallel membranes.
4. Fold change vs. Sham (highlighted in yellow): values represent expression relative to the Sham control group.
5. Statistical analyses (one-way ANOVA with Tukey's post hoc test) are presented in the main manuscript Figure 10.
